# Supplementary material for: Histidine Triad Nucleotide-Binding Protein 1 Improves Critical Limb Ischemia by Regulating Mitochondrial Homeostasis
Source: Nutrients. 2023 Nov 21;15(23):4859. doi: 10.3390/nu15234859 (PMC10708213; doi:10.3390/nu15234859)
Supplement: Supplementary file 1 [file nutrients-15-04859-s001.zip]

Archive with 1 entries (1 files):
- nutrients-2694501-Supplementary.pdf
